# Supplementary material for: Implementing High-Intensity Gait Training in Stroke Rehabilitation: A Real-World Pragmatic Approach
Source: J Clin Med. 2025 Jul 31;14(15):5409. doi: 10.3390/jcm14155409 (PMC12347572; doi:10.3390/jcm14155409)
Supplement: Supplementary file 1 [file jcm-14-05409-s001.zip]

Archive with 1 entries (1 files):
- jcm-3697701-supplementary.pdf
